# Supplementary material for: Patterns of ocular inflammation in patients with miliary tuberculosis
Source: F1000Res. 2017 Apr 3;6:412. [Version 1] doi: 10.12688/f1000research.11035.1 (PMC5405790; doi:10.12688/f1000research.11035.1)
Supplement: Clinical and ocular data of study patients [file f1000research-6-11903-s0000.tgz]

Archive with 1 entries (1 files):
- 1dda9adf-db7b-42ec-a678-671d7c4b5e60__f1000.xlsx
