# Supplementary material for: Patterns of ocular inflammation in patients with miliary tuberculosis
Source: F1000Res. 2017 Apr 3;6:412. [Version 1] doi: 10.12688/f1000research.11035.1 (PMC5405790; doi:10.12688/f1000research.11035.1)
Supplement: Clinical and ocular data of study patients [file f1000research-6-11903-s0000.tgz › 1dda9adf-db7b-42ec-a678-671d7c4b5e60__f1000.xlsx]

## Sheet: Sheet1
Serial No	Age/Sex	Clinical Presentation	Visual Acuity (RE)	Visual Acuity (LE)	Slitlamp Findings (RE)	Slitlamp Findings (LE)	Posterior segment findings (RE)	Posterior segment findings (LE)	Other Findings
1	44/f	fever/headache	NA	NA	Normal	Normal	tubercles	tubercles	ARDS
2	42/f	fever	6/6	6/6	Normal	Normal	tubercles	tubercles	ARDS
3	73/m	fever	NA	NA	Normal	Normal	Normal	tubercles	None
4	54/m	Fever	NA	NA	Normal	Normal	Normal	tubercles	None
5	57/m	fever	NA	NA	Normal	Normal	tubercles	tubercles	Multiple CNS granulomas
6	4/f	fever	NA	NA	Normal	Normal	Tubercles	Tubercles	Multiple CNS granulomas
7	71/m	fever/headache	6/6	6/6	Normal	Normal	Tubercles	tubercles	Multiple CNS granulomas
8	16/f	sepsis	6/6	6/6	Normal	Normal	tubercles	tubercles	None
9	19/f	sepsis	6/6	6/6	Normal	Normal	tubercles	tubercles	None
10	16/f	sepsis	6/6	6/6	Normal	Normal	normal	tubercles	None
11	71/m	sepsis	6/6	6/6	Normal	Normal	Normal	tubercles	Multiple CNS granulomas
Legend: m=male,f=female, CNS=central nervous system
